# Supplementary material for: Biological Compositions of Canine Amniotic Membrane and Its Extracts and the Investigation of Corneal Wound Healing Efficacy In Vitro
Source: Vet Sci. 2022 May 9;9(5):227. doi: 10.3390/vetsci9050227 (PMC9143045; doi:10.3390/vetsci9050227)
Supplement: Supplementary file 1 [file vetsci-09-00227-s001.zip]

Archive with 1 entries (1 files):
- vetsci-1692932-supplementary.pdf
